# Supplementary material for: Effects of Different Zn2+ Concentrations and High Hydrostatic Pressures (HHP) on Chlorophyll Stability
Source: Foods. 2022 Jul 18;11(14):2129. doi: 10.3390/foods11142129 (PMC9316298; doi:10.3390/foods11142129)
Supplement: Supplementary file 1 [file foods-11-02129-s001.zip]

Archive with 1 entries (1 files):
- foods-1773065-supplementary.pdf
